# Supplementary material for: Genome-wide QTL and eQTL mapping reveal genes associated with growth rate trait of the Pacific white shrimp (Litopenaeus vannamei)
Source: BMC Genomics. 2024 Apr 26;25:414. doi: 10.1186/s12864-024-10328-9 (PMC11046935; doi:10.1186/s12864-024-10328-9)
Supplement: Supplementary file 1 — Supplementary Material 1 [file 12864_2024_10328_MOESM1_ESM.xlsx]

## Sheet: Sheet1
Table S1. Primers used in this study.
Name	Sequence(5’-3’)
Primers for gene silencing
2329_0|path2F：	CTTTGAAGATGGACAAGGAGC
2329_0|path2R：	GAGAAATACCTTGGCAGCG
T7-2329_0|path2F：	GGATCCTAATACGACTCACTATAGGCTTTGAAGATGGACAAGGAGC
T7-2329_0|path2R：	GGATCCTAATACGACTCACTATAGGGAGAAATACCTTGGCAGCG
545_0|path20F：	AGAAGACCACCCCCTCCGC
545_0|path20R：	AGCCTTCGCTCTGGACAC
T7-545_0|path20F：	GGATCCTAATACGACTCACTATAGGAGAAGACCACCCCCTCCGC
T7-545_0|path20R：	GGATCCTAATACGACTCACTATAGGAGCCTTCGCTCTGGACAC
5952_686|path0F：	ATGTGTGTGCCTTGTCCCT
5952_686|path0R：	GAACACTCCTCCCTCGCAC
T7-5952_686|path0F：	GGATCCTAATACGACTCACTATAGGATGTGTGTGCCTTGTCCCT
T7-5952_686|path0R：	GGATCCTAATACGACTCACTATAGGGAACACTCCTCCCTCGCAC
c10972/f3p0/1885F：	TCGACGAAGAAGATGCCCG
c10972/f3p0/1885R：	GGGAAGAAGCGGAATGGAATG
T7-c10972/f3p0/1885F：	GGATCCTAATACGACTCACTATAGGTCGACGAAGAAGATGCCCG
T7-c10972/f3p0/1885R：	GGATCCTAATACGACTCACTATAGGGGGAAGAAGCGGAATGGAATG
egfp-F：	GTGCCCATCCTGGTCGAGCT
egfp-R：	TGCACGCTGCCGTCCTCGAT
T7-egfp-F：	GGATCCTAATACGACTCACTATAGGGTGCCCATCCTGGTCGAGCT
T7-egfp-R：	GGATCCTAATACGACTCACTATAGGTGCACGCTGCCGTCCTCGAT
Primers for real-time quantitative PCR
qPCRc15091/f1p2/1469bF：	TGGTGTGCATAGGAGCTGTT
qPCRc15091/f1p2/1469bF：	TTCTTGTCTTGCTTGCGTCG
qPCRc10043/f1p0/1004cF：	GTTGGACCAGTCCGAGGAAG
qPCRc10043/f1p0/1004cR：	TCTCGCCTACATGCTCGTTC
qPCR2329_0|path2dF：	TGATGTGTCTCCACTGCGTC
qPCR2329_0|path2dR：	TGAATAGAGAAATACCTTGGCAGC
qPCR545_0|path20gF：	AAGACACTGCTGCTCACACC
qPCR545_0|path20gR：	CTCTGGACACATTGGCCTGG
qPCR5952_5224|path0hF：	CTATCCACGGCTATGGGTGT
qPCR5952_5224|path0hR：	TGCTCCTCTGTGCCAAAGTC
qPCR5952_686|path0iF：	AAATTGCTTGCCAGCAGCC
qPCR5952_686|path0iR：	AGCTACCAAAGTGGACAGGC
qPCRc10972/f3p0/1885jF：	ATGTTATCCCGCACGAGACG
qPCRc10972/f3p0/1885jR：	AAGCATACACACTCGCCGAT
18s-F：	CTCTGCTGAACCGCATTACTTG
18s-R：	TGCCGAGGGTTTTGGTCT
