# Supplementary material for: Genome-wide QTL and eQTL mapping reveal genes associated with growth rate trait of the Pacific white shrimp (Litopenaeus vannamei)
Source: BMC Genomics. 2024 Apr 26;25:414. doi: 10.1186/s12864-024-10328-9 (PMC11046935; doi:10.1186/s12864-024-10328-9)
Supplement: Supplementary file 2 — Supplementary Material 2 [file 12864_2024_10328_MOESM2_ESM.xlsx]

## Sheet: Sheet1
Table S2. Basic information statistics of sex-average genetic linkage map.
Linkage	Total	Total	Average	Gap	Max
Group ID	Marker	Distance(cM)	Distance(cM)	< 5 cM（%）	Gap(cM)
LG1	88	147.04	1.67	88.51	19.34
LG2	136	158.53	1.17	92.59	20.7
LG3	166	132.29	0.8	95.76	19.33
LG4	137	163.14	1.19	94.12	19.16
LG5	146	168.86	1.16	90.34	12.67
LG6	89	140.62	1.58	93.18	18.46
LG7	206	213.27	1.04	92.68	20.36
LG8	118	108.77	0.92	93.16	17.73
LG9	101	67.54	0.67	97	6.36
LG10	201	210.32	1.05	93.5	18.42
LG11	87	147.32	1.69	88.37	17.78
LG12	158	167.52	1.06	93.63	11.72
LG13	133	114.58	0.86	93.94	9.05
LG14	106	119.69	1.13	93.33	16.32
LG15	182	140.88	0.77	93.92	18.8
LG16	162	145	0.9	95.65	14.82
LG17	136	141.05	1.04	93.33	15.14
LG18	76	109.16	1.44	89.33	12.62
LG19	57	73.78	1.29	91.07	14.82
LG20	211	167.56	0.79	94.76	18.94
LG21	73	110.83	1.52	91.67	12.72
LG22	74	82.14	1.11	94.52	9.31
LG23	66	90.83	1.38	89.23	14.63
LG24	76	136.17	1.79	86.67	17.26
LG25	112	138.88	1.24	92.79	18.26
LG26	158	191.59	1.21	94.9	12.84
LG27	252	195.6	0.78	93.63	17.07
LG28	86	73.62	0.86	95.29	13.15
LG29	161	177.5	1.1	93.12	18.26
LG30	94	135.54	1.44	90.32	19.24
LG31	90	115.89	1.29	89.89	11.71
LG32	61	91.91	1.51	86.67	8.67
LG33	119	156.91	1.32	91.53	18.8
LG34	95	116.26	1.22	95.74	10.07
LG35	131	159.99	1.22	92.31	18.08
LG36	84	153.83	1.83	86.75	15.95
LG37	112	122.44	1.09	94.59	15.27
LG38	175	255.63	1.46	89.08	18.46
LG39	123	125.96	1.02	93.44	14.79
LG40	234	219.81	0.94	95.71	11.48
LG41	64	94.45	1.48	92.06	19.43
LG42	80	86.69	1.08	91.14	12.16
LG43	83	151.42	1.82	86.59	14.43
LG44	234	184.94	0.79	96.57	15.72
Total	5533	6205.75	1.13	92.33	20.7
