# Supplementary material for: Genome-wide QTL and eQTL mapping reveal genes associated with growth rate trait of the Pacific white shrimp (Litopenaeus vannamei)
Source: BMC Genomics. 2024 Apr 26;25:414. doi: 10.1186/s12864-024-10328-9 (PMC11046935; doi:10.1186/s12864-024-10328-9)
Supplement: Supplementary file 3 — Supplementary Material 3 [file 12864_2024_10328_MOESM3_ESM.xlsx]

## Sheet: Sheet1
Table S3. The body weight of shrimps for genetic mapping.
Sample No.	Body weight (g)
1	21.5
4	26.9
6	25.4
7	20.6
8	21.4
10	15.1
11	23.8
12	21.2
13	27.5
16	24.2
17	19.7
18	24.7
19	21.7
20	19
21	19.2
22	20.6
23	21.1
24	18.7
27	21.9
28	22.6
29	21.5
30	23.2
31	17.8
32	23.6
33	20.1
34	20.9
35	22.8
37	20.4
39	21.2
40	19.6
41	18.2
43	22
44	25.3
45	23
47	21.1
48	21.3
49	22.1
50	19.1
51	14.6
52	19.2
53	20.1
54	17.6
55	18.7
56	19.1
57	19
58	22.4
59	20.3
60	22
62	23.1
63	18.2
66	17.3
67	22.9
69	19.2
72	18.9
73	22.3
74	24.1
76	17.8
77	20.1
80	19.8
81	17.6
82	23.4
83	20.8
84	19.7
85	20.4
87	19.1
93	20
94	24.5
98	21.1
99	21.9
100	18.1
101	25.4
102	20.7
103	19.8
104	14.8
107	20.3
108	27.4
109	18.4
111	22.3
112	22.6
117	20.2
118	21.7
119	28.5
123	20.2
124	21.5
125	21.4
127	21.7
128	21.2
129	20.7
130	20.8
131	21
132	18.7
133	24.4
135	18.6
137	22.8
138	22
139	20.8
140	17.4
141	18.2
142	20
143	21.2
144	28.6
145	26.3
146	29.7
147	29.2
148	17.1
149	26.4
150	22.6
151	31.5
152	27.8
153	23.2
154	21.7
156	22.8
157	20.3
158	23.7
159	26.6
160	20.1
161	29.8
163	19.7
164	21.6
165	28.6
166	20.7
167	22.3
168	19.3
169	22.5
170	17.8
171	17.1
172	18.8
173	26.7
174	15.3
175	23.2
176	25.2
177	20.2
178	23.3
179	23.9
180	32.1
182	18
183	19.2
185	23
186	26.4
188	27.3
189	20.8
191	26.2
192	22
193	20.3
194	22.1
195	20.6
196	20.6
197	20.9
198	19.3
199	20.7
200	22.7
201	19.8
202	19.7
203	21.7
205	23.1
206	17.9
207	20.1
208	16.3
209	29.2
210	28.3
211	30
212	27.5
213	29.1
214	19.7
215	26
216	21
217	25.8
218	28.3
219	23.4
220	26.8
221	26.9
222	16.8
223	27
224	29.3
225	24.8
226	27.3
227	19.5
228	22.4
229	23.4
230	22.7
231	22.6
232	19.3
233	20
234	27.8
235	19.4
238	21.5
239	28.2
240	20.9
241	22.1
242	20.8
243	33
245	17.9
246	29.3
247	19.7
248	20.8
249	21.6
250	28.8
251	23.3
252	28.4
253	21.5
254	26.4
255	19.4
256	18.6
257	20.4
258	24
259	21.1
260	20.6
261	33
262	26.4
263	29.1
264	28.8
265	27.1
267	33.2
268	22.7
