# Supplementary material for: Genome-wide QTL and eQTL mapping reveal genes associated with growth rate trait of the Pacific white shrimp (Litopenaeus vannamei)
Source: BMC Genomics. 2024 Apr 26;25:414. doi: 10.1186/s12864-024-10328-9 (PMC11046935; doi:10.1186/s12864-024-10328-9)
Supplement: Supplementary file 4 — Supplementary Material 4 [file 12864_2024_10328_MOESM4_ESM.xlsx]

## Sheet: Sheet1
Table S4. Genes and markers within the QTL intervals.
QTL	Linkage group	Containing Marker ID	Corresponding gene ID	Location of the Linkage group	COG_class	COG_class_annotation	GO_annotation	KEGG_annotation	KOG_class	KOG_class_annotation	Pfam_annotation	Swissprot_annotation	TrEMBL_annotation	eggNOG_class	eggNOG_class_annotation	nr_annotation
QTL1	LG2	Marker16027	4300_0|path1	90.134	[F]	Nucleotide transport and metabolism	Molecular Function: uridine phosphorylase activity (GO:0004850);; Cellular Component: cytoplasm (GO:0005737);; Biological Process: nucleoside metabolic process (GO:0009116);; Biological Process: nucleotide catabolic process (GO:0009166);;	K00757|8.87725e-144|ame:411599|K00757 uridine phosphorylase [EC:2.4.2.3] | (RefSeq) uridine phosphorylase 1	[F]	Nucleotide transport and metabolism	--	Uridine and thymidine phosphorylase OS=Caenorhabditis elegans OX=6239 GN=upp-1 PE=1 SV=2	--	F	Nucleotide transport and metabolism	Uridine phosphorylase 1 [Daphnia magna]
QTL2	LG16	Marker131	c13428/f1p2/3358	144.433	--	--	--	K14010|1.37281e-37|spu:594187|K14010 translocating chain-associated membrane protein 1 | (RefSeq) translocating chain-associated membrane protein 1	[U]	Intracellular trafficking, secretion, and vesicular transport	TLC domain	--	--	U	Intracellular trafficking, secretion, and vesicular transport	PREDICTED: translocating chain-associated membrane protein 1 [Strongylocentrotus purpuratus]
		Marker133	c13428/f1p2/3358	144.627	--	--	--	K14010|1.37281e-37|spu:594187|K14010 translocating chain-associated membrane protein 1 | (RefSeq) translocating chain-associated membrane protein 1	[U]	Intracellular trafficking, secretion, and vesicular transport	TLC domain	--	--	U	Intracellular trafficking, secretion, and vesicular transport	PREDICTED: translocating chain-associated membrane protein 1 [Strongylocentrotus purpuratus]
		Marker9237	2329_0|path2	144.627	[J]	Translation, ribosomal structure and biogenesis	Molecular Function: RNA binding (GO:0003723);; Molecular Function: structural constituent of ribosome (GO:0003735);; Biological Process: translation (GO:0006412);; Cellular Component: small ribosomal subunit (GO:0015935);;	K02989|6.93123e-102|amj:102559774|K02989 small subunit ribosomal protein S5e | (RefSeq) RPS5; ribosomal protein S5	[J]	Translation, ribosomal structure and biogenesis	--	40S ribosomal protein S5a OS=Drosophila melanogaster OX=7227 GN=RpS5a PE=1 SV=1	40S ribosomal protein S5a GN=RpS5a OS=Drosophila melanogaster (Fruit fly) PE=1 SV=1	J	Translation, ribosomal structure and biogenesis	PREDICTED: 40S ribosomal protein S5 [Hyalella azteca]
		Marker4228	c21255/f1p0/2460	144.627	[O]	Posttranslational modification, protein turnover, chaperones	--	--	[V]	Defense mechanisms	Serpin (serine protease inhibitor)	Serine protease inhibitor 88Ea OS=Drosophila melanogaster OX=7227 GN=Spn88Ea PE=2 SV=1	Antichymotrypsin-2 OS=Bombyx mori (Silk moth) PE=1 SV=1	O	Posttranslational modification, protein turnover, chaperones	serine type protease inhibitor [Penaeus monodon]
		Marker4226	c21255/f1p0/2460	145.003	[O]	Posttranslational modification, protein turnover, chaperones	--	--	[V]	Defense mechanisms	Serpin (serine protease inhibitor)	Serine protease inhibitor 88Ea OS=Drosophila melanogaster OX=7227 GN=Spn88Ea PE=2 SV=1	Antichymotrypsin-2 OS=Bombyx mori (Silk moth) PE=1 SV=1	O	Posttranslational modification, protein turnover, chaperones	serine type protease inhibitor [Penaeus monodon]
		Marker9555	2412_0|path2	145.003	--	--	Biological Process: dephosphorylation (GO:0016311);; Molecular Function: phosphatase activity (GO:0016791);;	K18086|8.11732e-127|aga:AgaP_AGAP009826|K18086 myotubularin-related protein 14 [EC:3.1.3.64 3.1.3.95] | (RefSeq) AGAP009826-PA	--	--	--	--	--	S	Function unknown	myotubularin-related protein 14 [Zootermopsis nevadensis]
		Marker9235	2329_0|path0	145.003	[J]	Translation, ribosomal structure and biogenesis	Molecular Function: RNA binding (GO:0003723);; Molecular Function: structural constituent of ribosome (GO:0003735);; Biological Process: translation (GO:0006412);; Cellular Component: small ribosomal subunit (GO:0015935);;	K02989|2.13501e-120|amj:102559774|K02989 small subunit ribosomal protein S5e | (RefSeq) RPS5; ribosomal protein S5	[J]	Translation, ribosomal structure and biogenesis	--	40S ribosomal protein S5a OS=Drosophila melanogaster OX=7227 GN=RpS5a PE=1 SV=1	40S ribosomal protein S5a GN=RpS5a OS=Drosophila melanogaster (Fruit fly) PE=1 SV=1	J	Translation, ribosomal structure and biogenesis	PREDICTED: 40S ribosomal protein S5 [Hyalella azteca]
QTL3	LG27	Marker1574	c4752/f1p1/1335	131.867	--	--	--	--	--	--	Biogenesis of lysosome-related organelles complex 1 subunit 3	--	--	--	--	--
		Marker8387	2131_0|path6	141.759	--	--	--	--	[U]	Intracellular trafficking, secretion, and vesicular transport	--	--	--	U	Intracellular trafficking, secretion, and vesicular transport	PREDICTED: Golgi reassembly-stacking protein 2-like [Hyalella azteca]
		Marker4467	c2911/f6p2/1293	142.06	[K]	Transcription	Molecular Function: binding (GO:0005488);; Molecular Function: transferase activity (GO:0016740);;	K03027|4.75941e-105|pss:102455252|K03027 DNA-directed RNA polymerases I and III subunit RPAC1 | (RefSeq) POLR1C; RNA polymerase I subunit C	[K]	Transcription	RNA polymerase Rpb3/RpoA insert domain;; RNA polymerase Rpb3/Rpb11 dimerisation domain	DNA-directed RNA polymerases I and III subunit rpac1 OS=Dictyostelium discoideum OX=44689 GN=polr1c PE=3 SV=1	DNA-directed RNA polymerases I and III subunit rpac1 GN=polr1c OS=Dictyostelium discoideum (Slime mold) PE=3 SV=1	K	Transcription	DNA-directed RNA polymerases I and III subunit RPAC1-like isoform X1 [Centruroides sculpturatus]
QTL4	LG27	Marker3381	c14686/f1p0/3486	151.19	[R]	General function prediction only	Molecular Function: protein dimerization activity (GO:0046983);;	K03362|4.82597e-131|ggo:101152319|K03362 F-box and WD-40 domain protein 1/11 | (RefSeq) BTRC; beta-transducin repeat containing E3 ubiquitin protein ligase	[S]	Function unknown	WD domain, G-beta repeat;; Anaphase-promoting complex subunit 4 WD40 domain;; Nucleoporin Nup120/160	F-box/WD repeat-containing protein lin-23 OS=Caenorhabditis elegans OX=6239 GN=lin-23 PE=1 SV=2	F-box/WD repeat-containing protein lin-23 GN=lin-23 OS=Caenorhabditis elegans PE=1 SV=2	S	Function unknown	slimb, partial [Euphausia superba]
		Marker17120	4609_0|path1	151.19	--	--	--	--	--	--	--	--	--	--	--	--
		Marker24094	5952_686|path0	151.19	--	--	--	K14409|1.6734e-72|nvi:100122190|K14409 protein SMG7 | (RefSeq) Smg6; protein SMG7	[A]	RNA processing and modification	--	--	--	A	RNA processing and modification	PREDICTED: protein SMG7 [Nasonia vitripennis]
QTL5	LG27	Marker10463	266_0|path17	166.348	[T]	Signal transduction mechanisms	Molecular Function: protein serine/threonine kinase activity (GO:0004674);; Molecular Function: ATP binding (GO:0005524);; Biological Process: protein phosphorylation (GO:0006468);; Biological Process: intracellular signal transduction (GO:0035556);; Molecular Function: metal ion binding (GO:0046872);;	K06068|3.39231e-175|phu:Phum_PHUM544690|K06068 novel protein kinase C delta type [EC:2.7.11.13] | (RefSeq) cAMP-dependent protein kinase catalytic subunit, putative	[T]	Signal transduction mechanisms	--	Putative protein kinase C delta type homolog OS=Drosophila melanogaster OX=7227 GN=Pkcdelta PE=2 SV=3	Putative protein kinase C delta type homolog GN=Pkcdelta OS=Drosophila melanogaster (Fruit fly) PE=2 SV=3	T	Signal transduction mechanisms	PREDICTED: probable serine/threonine-protein kinase DDB_G0282963 isoform X1 [Hyalella azteca]
		Marker20442	5679_0|path0	166.348	--	--	--	K14786|1.58052e-34|aec:105143500|K14786 protein KRI1 | (RefSeq) protein KRI1 homolog	[J]	Translation, ribosomal structure and biogenesis	--	Protein KRI1 homolog OS=Drosophila melanogaster OX=7227 GN=CG5645 PE=1 SV=1	Protein KRI1 homolog GN=CG5645 OS=Drosophila melanogaster (Fruit fly) PE=1 SV=1	S	Function unknown	PREDICTED: protein KRI1 homolog [Wasmannia auropunctata]
		Marker11418	2954_0|path0	166.607	[L]	Replication, recombination and repair	Molecular Function: RNA binding (GO:0003723);; Molecular Function: ATP binding (GO:0005524);; Molecular Function: ATP-dependent helicase activity (GO:0008026);;	K13179|0|soc:105194626|K13179 ATP-dependent RNA helicase DDX18/HAS1 [EC:3.6.4.13] | (RefSeq) probable ATP-dependent RNA helicase pitchoune	[A]	RNA processing and modification	--	Probable ATP-dependent RNA helicase pitchoune OS=Drosophila melanogaster OX=7227 GN=pit PE=2 SV=2	Probable ATP-dependent RNA helicase pitchoune GN=pit OS=Drosophila melanogaster (Fruit fly) PE=2 SV=2	L	Replication, recombination and repair	PREDICTED: LOW QUALITY PROTEIN: golgin subfamily A member 4-like [Linepithema humile]
		Marker11417	2954_0|path0	166.607	[L]	Replication, recombination and repair	Molecular Function: RNA binding (GO:0003723);; Molecular Function: ATP binding (GO:0005524);; Molecular Function: ATP-dependent helicase activity (GO:0008026);;	K13179|0|soc:105194626|K13179 ATP-dependent RNA helicase DDX18/HAS1 [EC:3.6.4.13] | (RefSeq) probable ATP-dependent RNA helicase pitchoune	[A]	RNA processing and modification	--	Probable ATP-dependent RNA helicase pitchoune OS=Drosophila melanogaster OX=7227 GN=pit PE=2 SV=2	Probable ATP-dependent RNA helicase pitchoune GN=pit OS=Drosophila melanogaster (Fruit fly) PE=2 SV=2	L	Replication, recombination and repair	PREDICTED: LOW QUALITY PROTEIN: golgin subfamily A member 4-like [Linepithema humile]
QTL6	LG30	Marker13203	3504_0|path1	96.502	--	--	--	K17885|1.22499e-96|nvi:100117246|K17885 mitochondrial carrier | (RefSeq) mitochondrial carrier homolog 2-like	[R]	General function prediction only	--	--	--	O	Posttranslational modification, protein turnover, chaperones	PREDICTED: mitochondrial carrier homolog 2-like [Hyalella azteca]
		Marker4279	c10043/f1p0/1004	96.502	[K]	Transcription	--	K11097|4.37517e-40|pxy:105389030|K11097 small nuclear ribonucleoprotein E | (RefSeq) probable small nuclear ribonucleoprotein E	[A]	RNA processing and modification	LSM domain	Probable small nuclear ribonucleoprotein E OS=Drosophila melanogaster OX=7227 GN=SmE PE=1 SV=1	Probable small nuclear ribonucleoprotein E GN=SmE OS=Drosophila melanogaster (Fruit fly) PE=1 SV=1	K	Transcription	PREDICTED: probable small nuclear ribonucleoprotein E [Hyalella azteca]
		Marker4204	c14778/f4p1/2090	96.502	[T]	Signal transduction mechanisms	--	K05770|5.56092e-27|dvi:Dvir_GJ17784|K05770 benzodiazapine receptor | (RefSeq) GJ17784 gene product from transcript GJ17784-RA	[T]	Signal transduction mechanisms	TspO/MBR family	--	--	T	Signal transduction mechanisms	translocator protein-like [Stylophora pistillata]
		Marker4198	c14778/f4p1/2090	96.502	[T]	Signal transduction mechanisms	--	K05770|5.56092e-27|dvi:Dvir_GJ17784|K05770 benzodiazapine receptor | (RefSeq) GJ17784 gene product from transcript GJ17784-RA	[T]	Signal transduction mechanisms	TspO/MBR family	--	--	T	Signal transduction mechanisms	translocator protein-like [Stylophora pistillata]
QTL7	LG30	Marker4200	c14778/f4p1/2090	116.74	[T]	Signal transduction mechanisms	--	K05770|5.56092e-27|dvi:Dvir_GJ17784|K05770 benzodiazapine receptor | (RefSeq) GJ17784 gene product from transcript GJ17784-RA	[T]	Signal transduction mechanisms	TspO/MBR family	--	--	T	Signal transduction mechanisms	translocator protein-like [Stylophora pistillata]
		Marker4203	c14778/f4p1/2090	116.74	[T]	Signal transduction mechanisms	--	K05770|5.56092e-27|dvi:Dvir_GJ17784|K05770 benzodiazapine receptor | (RefSeq) GJ17784 gene product from transcript GJ17784-RA	[T]	Signal transduction mechanisms	TspO/MBR family	--	--	T	Signal transduction mechanisms	translocator protein-like [Stylophora pistillata]
		Marker26268	c10972/f3p0/1885	116.74	[R]	General function prediction only	--	K10142|7.59607e-81|pon:100434475|K10142 metalloreductase STEAP3 [EC:1.16.1.-] | (RefSeq) STEAP3; STEAP3 metalloreductase	--	--	NADP oxidoreductase coenzyme F420-dependent;; Ferric reductase like transmembrane component;; Acetohydroxy acid isomeroreductase, NADPH-binding domain;; NAD binding domain of 6-phosphogluconate dehydrogenase	--	--	S	Function unknown	metalloreductase STEAP4-like [Eurytemora affinis]
		Marker4276	c10043/f1p0/1004	116.74	[K]	Transcription	--	K11097|4.37517e-40|pxy:105389030|K11097 small nuclear ribonucleoprotein E | (RefSeq) probable small nuclear ribonucleoprotein E	[A]	RNA processing and modification	LSM domain	Probable small nuclear ribonucleoprotein E OS=Drosophila melanogaster OX=7227 GN=SmE PE=1 SV=1	Probable small nuclear ribonucleoprotein E GN=SmE OS=Drosophila melanogaster (Fruit fly) PE=1 SV=1	K	Transcription	PREDICTED: probable small nuclear ribonucleoprotein E [Hyalella azteca]
		Marker26272	c10972/f3p0/1885	116.74	[R]	General function prediction only	--	K10142|7.59607e-81|pon:100434475|K10142 metalloreductase STEAP3 [EC:1.16.1.-] | (RefSeq) STEAP3; STEAP3 metalloreductase	--	--	NADP oxidoreductase coenzyme F420-dependent;; Ferric reductase like transmembrane component;; Acetohydroxy acid isomeroreductase, NADPH-binding domain;; NAD binding domain of 6-phosphogluconate dehydrogenase	--	--	S	Function unknown	metalloreductase STEAP4-like [Eurytemora affinis]
		Marker26276	c10972/f3p0/1885	116.74	[R]	General function prediction only	--	K10142|7.59607e-81|pon:100434475|K10142 metalloreductase STEAP3 [EC:1.16.1.-] | (RefSeq) STEAP3; STEAP3 metalloreductase	--	--	NADP oxidoreductase coenzyme F420-dependent;; Ferric reductase like transmembrane component;; Acetohydroxy acid isomeroreductase, NADPH-binding domain;; NAD binding domain of 6-phosphogluconate dehydrogenase	--	--	S	Function unknown	metalloreductase STEAP4-like [Eurytemora affinis]
		Marker13201	3504_0|path1	116.74	--	--	--	K17885|1.22499e-96|nvi:100117246|K17885 mitochondrial carrier | (RefSeq) mitochondrial carrier homolog 2-like	[R]	General function prediction only	--	--	--	O	Posttranslational modification, protein turnover, chaperones	PREDICTED: mitochondrial carrier homolog 2-like [Hyalella azteca]
		Marker4202	c14778/f4p1/2090	116.74	[T]	Signal transduction mechanisms	--	K05770|5.56092e-27|dvi:Dvir_GJ17784|K05770 benzodiazapine receptor | (RefSeq) GJ17784 gene product from transcript GJ17784-RA	[T]	Signal transduction mechanisms	TspO/MBR family	--	--	T	Signal transduction mechanisms	translocator protein-like [Stylophora pistillata]
QTL8	LG35	Marker3640	c4226/f1p0/1704	60.366	--	--	--	K14767|4.23856e-16|nvi:100114831|K14767 U3 small nucleolar RNA-associated protein 3 | (RefSeq) something about silencing protein 10	[B]	Chromatin structure and dynamics	Sas10 C-terminal domain;; Sas10/Utp3/C1D family	Something about silencing protein 10 OS=Drosophila melanogaster OX=7227 GN=Sas10 PE=1 SV=2	Something about silencing protein 10 OS=Drosophila melanogaster (Fruit fly) PE=1 SV=2	S	Function unknown	something about silencing protein 10 [Athalia rosae]
		Marker5470	1185_0|path0	63.035	[R]	General function prediction only	--	--	--	--	--	--	--	S	Function unknown	PREDICTED: lipase maturation factor 2-like isoform X1 [Wasmannia auropunctata]
		Marker26715	c308/f1p0/14982	66.51	--	--	Biological Process: cellular amino acid metabolic process (GO:0006520);; Molecular Function: oxidoreductase activity (GO:0016491);; Biological Process: oxidation-reduction process (GO:0055114);;	K00261|3.62236e-27|oaa:100079973|K00261 glutamate dehydrogenase (NAD(P)+) [EC:1.4.1.3] | (RefSeq) GLUD1; glutamate dehydrogenase 1	[E]	Amino acid transport and metabolism	--	Glutamate dehydrogenase, mitochondrial OS=Drosophila melanogaster OX=7227 GN=Gdh PE=1 SV=2	Glutamate dehydrogenase, mitochondrial (Precursor) GN=Gdh OS=Drosophila melanogaster (Fruit fly) PE=1 SV=2	E	Amino acid transport and metabolism	glutamate dehydrogenase [Litopenaeus vannamei]
		Marker25225	675_0|path7	68.169	--	--	--	K05701|1.08067e-174|bmor:101738587|K05701 tight junction protein 1 | (RefSeq) tight junction protein ZO-1	[T]	Signal transduction mechanisms	--	Disks large 1 tumor suppressor protein OS=Drosophila melanogaster OX=7227 GN=dlg1 PE=1 SV=2	Disks large 1 tumor suppressor protein GN=dlg1 OS=Drosophila melanogaster (Fruit fly) PE=1 SV=2	O	Posttranslational modification, protein turnover, chaperones	tight junction protein ZO-2 isoform X2 [Orussus abietinus]
QTL9	LG39	Marker6066	1411_0|path1	108.532	--	--	--	--	[R]	General function prediction only	--	Liprin-beta OS=Caenorhabditis elegans OX=6239 GN=T21H8.1 PE=2 SV=4	Liprin-beta GN=T21H8.1 OS=Caenorhabditis elegans PE=2 SV=4	S	Function unknown	liprin-beta-1 isoform X22 [Zootermopsis nevadensis]
		Marker19171	5202_0|path0	108.532	--	--	--	--	[R]	General function prediction only	--	--	--	J	Translation, ribosomal structure and biogenesis	translin-associated protein X-like isoform X1 [Crassostrea virginica]
		Marker6085	1411_0|path1	108.532	--	--	--	--	[R]	General function prediction only	--	Liprin-beta OS=Caenorhabditis elegans OX=6239 GN=T21H8.1 PE=2 SV=4	Liprin-beta GN=T21H8.1 OS=Caenorhabditis elegans PE=2 SV=4	S	Function unknown	liprin-beta-1 isoform X22 [Zootermopsis nevadensis]
		Marker6078	1411_0|path1	108.532	--	--	--	--	[R]	General function prediction only	--	Liprin-beta OS=Caenorhabditis elegans OX=6239 GN=T21H8.1 PE=2 SV=4	Liprin-beta GN=T21H8.1 OS=Caenorhabditis elegans PE=2 SV=4	S	Function unknown	liprin-beta-1 isoform X22 [Zootermopsis nevadensis]
		Marker6061	1411_0|path1	108.532	--	--	--	--	[R]	General function prediction only	--	Liprin-beta OS=Caenorhabditis elegans OX=6239 GN=T21H8.1 PE=2 SV=4	Liprin-beta GN=T21H8.1 OS=Caenorhabditis elegans PE=2 SV=4	S	Function unknown	liprin-beta-1 isoform X22 [Zootermopsis nevadensis]
		Marker6065	1411_0|path1	108.532	--	--	--	--	[R]	General function prediction only	--	Liprin-beta OS=Caenorhabditis elegans OX=6239 GN=T21H8.1 PE=2 SV=4	Liprin-beta GN=T21H8.1 OS=Caenorhabditis elegans PE=2 SV=4	S	Function unknown	liprin-beta-1 isoform X22 [Zootermopsis nevadensis]
		Marker2360	c12303/f1p0/865	108.532	--	--	--	--	--	--	--	--	--	--	--	--
		Marker3396	c15091/f1p2/1469	121.688	--	--	--	--	--	--	Uncharacterised protein family (UPF0239)	--	--	--	--	hypothetical protein X975_01914, partial [Stegodyphus mimosarum]
		Marker3397	c15091/f1p2/1469	121.688	--	--	--	--	--	--	Uncharacterised protein family (UPF0239)	--	--	--	--	hypothetical protein X975_01914, partial [Stegodyphus mimosarum]
		Marker6070	1411_0|path1	122.062	--	--	--	--	[R]	General function prediction only	--	Liprin-beta OS=Caenorhabditis elegans OX=6239 GN=T21H8.1 PE=2 SV=4	Liprin-beta GN=T21H8.1 OS=Caenorhabditis elegans PE=2 SV=4	S	Function unknown	liprin-beta-1 isoform X22 [Zootermopsis nevadensis]
		Marker26481	c23715/f1p0/3610	122.062	--	--	--	--	--	--	--	--	--	--	--	--
		Marker4211	c11046/f1p1/1076	125.584	[O]	Posttranslational modification, protein turnover, chaperones	Molecular Function: catalytic activity (GO:0003824);;	K01312|5.42625e-36|bfo:BRAFLDRAFT_88359|K01312 trypsin [EC:3.4.21.4] | (RefSeq) hypothetical protein	[E]	Amino acid transport and metabolism	Trypsin	Trypsin-1 OS=Astacus astacus OX=6715 PE=1 SV=1	Trypsin-1 OS=Astacus astacus (Noble crayfish) PE=1 SV=1	O	Posttranslational modification, protein turnover, chaperones	plasminogen activator sPA [Scolopendra subspinipes]
		Marker9549	2407_0|path2	125.584	--	--	--	K09268|1.1646e-37|ame:726914|K09268 transcription factor SOX4/11/12 (SOX group C) | (RefSeq) Sox14; myb-like protein A	[K]	Transcription	--	Putative transcription factor SOX-14 OS=Drosophila melanogaster OX=7227 GN=Sox14 PE=2 SV=3	Putative transcription factor SOX-14 GN=Sox14 OS=Drosophila melanogaster (Fruit fly) PE=2 SV=3	B	Chromatin structure and dynamics	SOX14B [Eriocheir sinensis]
		Marker4210	c11046/f1p1/1076	125.584	[O]	Posttranslational modification, protein turnover, chaperones	Molecular Function: catalytic activity (GO:0003824);;	K01312|5.42625e-36|bfo:BRAFLDRAFT_88359|K01312 trypsin [EC:3.4.21.4] | (RefSeq) hypothetical protein	[E]	Amino acid transport and metabolism	Trypsin	Trypsin-1 OS=Astacus astacus OX=6715 PE=1 SV=1	Trypsin-1 OS=Astacus astacus (Noble crayfish) PE=1 SV=1	O	Posttranslational modification, protein turnover, chaperones	plasminogen activator sPA [Scolopendra subspinipes]
		Marker8360	2126_0|path2	125.584	--	--	--	--	[TZ]	--	--	Formin-like protein CG32138 OS=Drosophila melanogaster OX=7227 GN=CG32138 PE=1 SV=3	Formin-like protein CG32138 GN=CG32138 OS=Drosophila melanogaster (Fruit fly) PE=1 SV=3	S	Function unknown	formin-like protein CG32138 [Zootermopsis nevadensis]
		Marker5511	1200_0|path0	125.584	--	--	--	K20358|3.17603e-59|gja:107113579|K20358 golgin subfamily A member 2 | (RefSeq) GOLGA2; golgin A2	[S]	Function unknown	--	--	--	S	Function unknown	Golgin subfamily A member 2, partial [Stegodyphus mimosarum]
		Marker6342	1479_0|path0	125.959	[S]	Function unknown	--	K15173|1.82846e-126|xla:431999|K15173 transcription termination factor 2 [EC:3.6.4.-] | (RefSeq) ttf2.S, lodestar, ttf2; transcription termination factor, RNA polymerase II S homeolog	[KL]	--	--	Transcription termination factor 2 OS=Drosophila melanogaster OX=7227 GN=lds PE=1 SV=2	Transcription termination factor 2 GN=lds OS=Drosophila melanogaster (Fruit fly) PE=1 SV=2	L	Replication, recombination and repair	PREDICTED: transcription termination factor 2-like [Hyalella azteca]
		Marker3261	c785/f5p0/7212	125.959	[Q]	Secondary metabolites biosynthesis, transport and catabolism	Molecular Function: peroxidase activity (GO:0004601);;	K19511|0|phu:Phum_PHUM538080|K19511 peroxidase [EC:1.11.1.7] | (RefSeq) Thyroid peroxidase precursor, putative	[R]	General function prediction only	Animal haem peroxidase;; Immunoglobulin I-set domain;; Immunoglobulin domain;; Immunoglobulin domain;; Immunoglobulin domain;; Leucine rich repeat;; Immunoglobulin V-set domain;; Leucine Rich repeats (2 copies);; Leucine rich repeats (6 copies);; von Willebrand factor type C domain;; Leucine-rich repeat	Peroxidasin OS=Drosophila melanogaster OX=7227 GN=Pxn PE=1 SV=1	Peroxidasin (Precursor) GN=Pxn OS=Drosophila melanogaster (Fruit fly) PE=1 SV=1	S	Function unknown	PREDICTED: peroxidasin-like [Hyalella azteca]
QTL10	LG40	Marker19016	515_0|path0	188.008	[T]	Signal transduction mechanisms	--	K16307|0|soc:105202330|K16307 serine/threonine-protein kinase MRCK [EC:2.7.11.1] | (RefSeq) serine/threonine-protein kinase Genghis Khan	[T]	Signal transduction mechanisms	--	Serine/threonine-protein kinase Genghis Khan OS=Drosophila melanogaster OX=7227 GN=gek PE=1 SV=1	Serine/threonine-protein kinase Genghis Khan GN=gek OS=Drosophila melanogaster (Fruit fly) PE=1 SV=1	T	Signal transduction mechanisms	PREDICTED: serine/threonine-protein kinase MRCK beta isoform X3 [Trachymyrmex zeteki]
		Marker16672	4479_0|path0	192.194	[O]	Posttranslational modification, protein turnover, chaperones	Molecular Function: oxidoreductase activity (GO:0016491);; Biological Process: oxidation-reduction process (GO:0055114);;	K11187|4.0036e-72|aag:AaeL_AAEL007135|K11187 peroxiredoxin 5, atypical 2-Cys peroxiredoxin [EC:1.11.1.15] | (RefSeq) AAEL007135-PA	[O]	Posttranslational modification, protein turnover, chaperones	--	--	--	O	Posttranslational modification, protein turnover, chaperones	peroxiredoxin [Penaeus monodon]
		Marker19017	515_0|path0	192.194	[T]	Signal transduction mechanisms	--	K16307|0|soc:105202330|K16307 serine/threonine-protein kinase MRCK [EC:2.7.11.1] | (RefSeq) serine/threonine-protein kinase Genghis Khan	[T]	Signal transduction mechanisms	--	Serine/threonine-protein kinase Genghis Khan OS=Drosophila melanogaster OX=7227 GN=gek PE=1 SV=1	Serine/threonine-protein kinase Genghis Khan GN=gek OS=Drosophila melanogaster (Fruit fly) PE=1 SV=1	T	Signal transduction mechanisms	PREDICTED: serine/threonine-protein kinase MRCK beta isoform X3 [Trachymyrmex zeteki]
		Marker15978	4285_0|path1	192.757	[F]	Nucleotide transport and metabolism	--	K01756|0|soc:105203251|K01756 adenylosuccinate lyase [EC:4.3.2.2] | (RefSeq) adenylosuccinate lyase	[F]	Nucleotide transport and metabolism	--	Adenylosuccinate lyase OS=Caenorhabditis briggsae OX=6238 GN=adsl-1 PE=3 SV=1	Adenylosuccinate lyase GN=CBG21917 OS=Caenorhabditis briggsae PE=3 SV=1	F	Nucleotide transport and metabolism	PREDICTED: adenylosuccinate lyase [Ceratina calcarata]
		Marker16671	4479_0|path0	192.757	[O]	Posttranslational modification, protein turnover, chaperones	Molecular Function: oxidoreductase activity (GO:0016491);; Biological Process: oxidation-reduction process (GO:0055114);;	K11187|4.0036e-72|aag:AaeL_AAEL007135|K11187 peroxiredoxin 5, atypical 2-Cys peroxiredoxin [EC:1.11.1.15] | (RefSeq) AAEL007135-PA	[O]	Posttranslational modification, protein turnover, chaperones	--	--	--	O	Posttranslational modification, protein turnover, chaperones	peroxiredoxin [Penaeus monodon]
		Marker17003	457_0|path1	192.757	[T]	Signal transduction mechanisms	Molecular Function: ligase activity (GO:0016874);;	K12231|0|tca:662402|K12231 E3 ubiquitin-protein ligase HECTD1 [EC:2.3.2.26] | (RefSeq) hect E3 ubiquitin ligase	[R]	General function prediction only	--	E3 ubiquitin-protein ligase Ufd4 OS=Drosophila melanogaster OX=7227 GN=Ufd4 PE=2 SV=1	E3 ubiquitin-protein ligase Su(dx) GN=Su(dx) OS=Drosophila melanogaster (Fruit fly) PE=1 SV=1	O	Posttranslational modification, protein turnover, chaperones	PREDICTED: LOW QUALITY PROTEIN: E3 ubiquitin-protein ligase HECTD1 [Aethina tumida]
		Marker18588	5028_0|path0	193.257	--	--	Molecular Function: holocytochrome-c synthase activity (GO:0004408);; Cellular Component: mitochondrion (GO:0005739);;	K01764|8.83578e-91|aec:105151758|K01764 cytochrome c heme-lyase [EC:4.4.1.17] | (RefSeq) cytochrome c-type heme lyase	[CO]	--	--	Probable cytochrome c-type heme lyase OS=Caenorhabditis elegans OX=6239 GN=cchl-1 PE=3 SV=1	Probable cytochrome c-type heme lyase GN=cchl-1 OS=Caenorhabditis elegans PE=3 SV=1	O	Posttranslational modification, protein turnover, chaperones	cytochrome c-type heme lyase [Cryptotermes secundus]
		Marker20812	580_15|path1	193.511	--	--	--	K09542|2.43373e-13|cqu:CpipJ_CPIJ005639|K09542 crystallin, alpha B | (RefSeq) lethal(2)essential for life protein, l2efl	[O]	Posttranslational modification, protein turnover, chaperones	--	Heat shock protein 67B3 OS=Drosophila melanogaster OX=7227 GN=Hsp67Bc PE=1 SV=2	Heat shock protein 67B3 GN=Hsp67Bc OS=Drosophila melanogaster (Fruit fly) PE=2 SV=2	O	Posttranslational modification, protein turnover, chaperones	heat shock protein 21 [Macrobrachium rosenbergii]
		Marker7653	1872_0|path4	193.511	[O]	Posttranslational modification, protein turnover, chaperones	--	K01373|1.18738e-147|crg:105333177|K01373 cathepsin F [EC:3.4.22.41] | (RefSeq) uncharacterized LOC105333177	[O]	Posttranslational modification, protein turnover, chaperones	--	Putative cysteine proteinase CG12163 OS=Drosophila melanogaster OX=7227 GN=CG12163 PE=2 SV=2	Putative cysteine proteinase CG12163 (Precursor) GN=CG12163 OS=Drosophila melanogaster (Fruit fly) PE=2 SV=2	O	Posttranslational modification, protein turnover, chaperones	PREDICTED: putative cysteine proteinase CG12163 isoform X2 [Hyalella azteca]
		Marker20748	5790_0|path0	193.511	[O]	Posttranslational modification, protein turnover, chaperones	--	K09529|1.17084e-64|lgi:LOTGIDRAFT_65996|K09529 DnaJ homolog subfamily C member 9 | (RefSeq) hypothetical protein	[O]	Posttranslational modification, protein turnover, chaperones	--	J domain-containing protein CG6693 OS=Drosophila melanogaster OX=7227 GN=CG6693 PE=1 SV=1	J domain-containing protein CG6693 GN=CG6693 OS=Drosophila melanogaster (Fruit fly) PE=1 SV=1	O	Posttranslational modification, protein turnover, chaperones	PREDICTED: dnaJ homolog subfamily C member 9-like [Hyalella azteca]
		Marker19020	515_0|path0	193.511	[T]	Signal transduction mechanisms	--	K16307|0|soc:105202330|K16307 serine/threonine-protein kinase MRCK [EC:2.7.11.1] | (RefSeq) serine/threonine-protein kinase Genghis Khan	[T]	Signal transduction mechanisms	--	Serine/threonine-protein kinase Genghis Khan OS=Drosophila melanogaster OX=7227 GN=gek PE=1 SV=1	Serine/threonine-protein kinase Genghis Khan GN=gek OS=Drosophila melanogaster (Fruit fly) PE=1 SV=1	T	Signal transduction mechanisms	PREDICTED: serine/threonine-protein kinase MRCK beta isoform X3 [Trachymyrmex zeteki]
		Marker19019	515_0|path0	194.265	[T]	Signal transduction mechanisms	--	K16307|0|soc:105202330|K16307 serine/threonine-protein kinase MRCK [EC:2.7.11.1] | (RefSeq) serine/threonine-protein kinase Genghis Khan	[T]	Signal transduction mechanisms	--	Serine/threonine-protein kinase Genghis Khan OS=Drosophila melanogaster OX=7227 GN=gek PE=1 SV=1	Serine/threonine-protein kinase Genghis Khan GN=gek OS=Drosophila melanogaster (Fruit fly) PE=1 SV=1	T	Signal transduction mechanisms	PREDICTED: serine/threonine-protein kinase MRCK beta isoform X3 [Trachymyrmex zeteki]
		Marker23691	5952_5224|path0	194.265	[I]	Lipid transport and metabolism	Molecular Function: acyl-CoA dehydrogenase activity (GO:0003995);; Molecular Function: flavin adenine dinucleotide binding (GO:0050660);; Biological Process: oxidation-reduction process (GO:0055114);;	K00252|0|mze:101471797|K00252 glutaryl-CoA dehydrogenase [EC:1.3.8.6] | (RefSeq) glutaryl-CoA dehydrogenase, mitochondrial-like	[E]	Amino acid transport and metabolism	--	Glutaryl-CoA dehydrogenase, mitochondrial OS=Dictyostelium discoideum OX=44689 GN=gcdh PE=3 SV=1	Glutaryl-CoA dehydrogenase, mitochondrial (Precursor) GN=gcdh OS=Dictyostelium discoideum (Slime mold) PE=3 SV=1	I	Lipid transport and metabolism	glutaryl-CoA dehydrogenase, mitochondrial-like [Eurytemora affinis]
		Marker18110	4878_0|path1	194.265	[T]	Signal transduction mechanisms	Molecular Function: nucleotide binding (GO:0000166);; Molecular Function: kinase activity (GO:0016301);;	K07178|6.56478e-162|aag:AaeL_AAEL011857|K07178 RIO kinase 1 [EC:2.7.11.1] | (RefSeq) AAEL011857-PA	[TD]	--	--	Serine/threonine-protein kinase rio1 OS=Dictyostelium discoideum OX=44689 GN=rio1 PE=3 SV=1	Serine/threonine-protein kinase rio1 GN=rio1 OS=Dictyostelium discoideum (Slime mold) PE=3 SV=1	T	Signal transduction mechanisms	PREDICTED: serine/threonine-protein kinase RIO1-like isoform X2 [Aedes albopictus]
		Marker7655	1872_0|path4	194.265	[O]	Posttranslational modification, protein turnover, chaperones	--	K01373|1.18738e-147|crg:105333177|K01373 cathepsin F [EC:3.4.22.41] | (RefSeq) uncharacterized LOC105333177	[O]	Posttranslational modification, protein turnover, chaperones	--	Putative cysteine proteinase CG12163 OS=Drosophila melanogaster OX=7227 GN=CG12163 PE=2 SV=2	Putative cysteine proteinase CG12163 (Precursor) GN=CG12163 OS=Drosophila melanogaster (Fruit fly) PE=2 SV=2	O	Posttranslational modification, protein turnover, chaperones	PREDICTED: putative cysteine proteinase CG12163 isoform X2 [Hyalella azteca]
		Marker12754	3370_0|path0	197.871	[J]	Translation, ribosomal structure and biogenesis	Molecular Function: nucleotide binding (GO:0000166);; Molecular Function: nucleic acid binding (GO:0003676);; Molecular Function: helicase activity (GO:0004386);;	K12818|0|phu:Phum_PHUM299460|K12818 ATP-dependent RNA helicase DHX8/PRP22 [EC:3.6.4.13] | (RefSeq) pre-mRNA-splicing factor ATP-dependent RNA helicase PRP22, putative	[A]	RNA processing and modification	--	Probable pre-mRNA-splicing factor ATP-dependent RNA helicase mog-5 OS=Caenorhabditis elegans OX=6239 GN=mog-5 PE=1 SV=1	Probable pre-mRNA-splicing factor ATP-dependent RNA helicase mog-5 GN=mog-5 OS=Caenorhabditis elegans PE=1 SV=1	L	Replication, recombination and repair	Pre-mRNA-splicing factor ATP-dependent RNA Helicase DHX15 [Daphnia magna]
		Marker11124	2860_0|path0	198.058	--	--	--	K21032|1.75607e-25|tca:100141898|K21032 beta-1,4-glucuronyltransferase 1 [EC:2.4.1.-] | (RefSeq) beta-1,4-glucuronyltransferase 1	[G]	Carbohydrate transport and metabolism	--	--	--	S	Function unknown	PREDICTED: beta-1,4-glucuronyltransferase 1-like isoform X2 [Hyalella azteca]
QTL11	LG43	Marker20268	561_0|path5	0	--	--	--	K14317|1.14971e-35|tca:654990|K14317 nuclear pore complex protein Nup214 | (RefSeq) nuclear pore complex protein Nup214	[YU]	--	--	Nuclear pore complex protein Nup214 OS=Drosophila melanogaster OX=7227 GN=Nup214 PE=1 SV=2	Nuclear pore complex protein Nup214 OS=Drosophila melanogaster (Fruit fly) PE=1 SV=2	U	Intracellular trafficking, secretion, and vesicular transport	PREDICTED: nuclear pore complex protein Nup214-like isoform X2 [Hyalella azteca]
		Marker20260	561_0|path5	0.375	--	--	--	K14317|1.14971e-35|tca:654990|K14317 nuclear pore complex protein Nup214 | (RefSeq) nuclear pore complex protein Nup214	[YU]	--	--	Nuclear pore complex protein Nup214 OS=Drosophila melanogaster OX=7227 GN=Nup214 PE=1 SV=2	Nuclear pore complex protein Nup214 OS=Drosophila melanogaster (Fruit fly) PE=1 SV=2	U	Intracellular trafficking, secretion, and vesicular transport	PREDICTED: nuclear pore complex protein Nup214-like isoform X2 [Hyalella azteca]
		Marker19855	545_0|path20	12.432	[J]	Translation, ribosomal structure and biogenesis	--	K03626|1.10965e-60|hst:105182913|K03626 nascent polypeptide-associated complex subunit alpha | (RefSeq) nascent polypeptide-associated complex subunit alpha	[K]	Transcription	--	Nascent polypeptide-associated complex subunit alpha OS=Drosophila melanogaster OX=7227 GN=Nacalpha PE=1 SV=2	Nascent polypeptide-associated complex subunit alpha GN=Nacalpha OS=Drosophila melanogaster (Fruit fly) PE=1 SV=2	K	Transcription	nascent polypeptide-associated complex alpha [Penaeus monodon]
		Marker18558	5013_0|path0	12.432	[H]	Coenzyme transport and metabolism	Molecular Function: tetrahydrofolylpolyglutamate synthase activity (GO:0004326);; Molecular Function: ATP binding (GO:0005524);; Biological Process: tetrahydrofolylpolyglutamate biosynthetic process (GO:0046901);;	K01930|1.1134e-133|ola:101158427|K01930 folylpolyglutamate synthase [EC:6.3.2.17] | (RefSeq) fpgs; folylpolyglutamate synthase	[H]	Coenzyme transport and metabolism	--	Putative folylpolyglutamate synthase OS=Dictyostelium discoideum OX=44689 GN=folC PE=3 SV=1	Putative folylpolyglutamate synthase GN=folC OS=Dictyostelium discoideum (Slime mold) PE=3 SV=1	H	Coenzyme transport and metabolism	folylpolyglutamate synthase, mitochondrial-like isoform X2 [Limulus polyphemus]
		Marker12487	3291_0|path4	12.806	--	--	--	--	[U]	Intracellular trafficking, secretion, and vesicular transport	--	--	--	U	Intracellular trafficking, secretion, and vesicular transport	motile sperm domain-containing protein 1-like [Nilaparvata lugens]
		Marker12490	3291_0|path4	12.806	--	--	--	--	[U]	Intracellular trafficking, secretion, and vesicular transport	--	--	--	U	Intracellular trafficking, secretion, and vesicular transport	motile sperm domain-containing protein 1-like [Nilaparvata lugens]
