# Supplementary material for: Genome-wide QTL and eQTL mapping reveal genes associated with growth rate trait of the Pacific white shrimp (Litopenaeus vannamei)
Source: BMC Genomics. 2024 Apr 26;25:414. doi: 10.1186/s12864-024-10328-9 (PMC11046935; doi:10.1186/s12864-024-10328-9)
Supplement: Supplementary file 5 — Supplementary Material 5 [file 12864_2024_10328_MOESM5_ESM.xlsx]

## Sheet: Sheet1
Table S5. The body weight of shrimp and the candidate gene expression levels.
Shrimp sample ID	Body weight of shrimp (g)	Marker9237 expression	Marker24094 expression	Marker26268 expression	Marker19855 expression
T03	21.5	22.39	4.72	143.05	80.7
T04	26.9	11.91	3.44	148.14	92.78
T05	25.4	14.87	4.39	127.41	88.03
T06	20.6	10.73	3	120.01	64.11
T07	21.4	12.56	4.32	249.32	81.69
T08	15.1	10.15	4.29	201.5	76.1
T09	23.8	13.42	3.6	211.25	98.59
T10	21.2	14.65	4	288.78	78.31
T100	23.7	14.55	3.23	162.81	76.86
T101	26.6	14.35	2.86	203.89	84.22
T102	29.8	14.19	3.61	175.71	69.58
T103	19.7	16.85	4.36	239.9	97.28
T104	21.6	13.22	4.22	144.8	78.72
T105	28.6	14.08	4.01	144.96	91.48
T106	20.7	13.57	3.95	197.13	81.35
T107	22.3	18.74	4.4	127.04	92.2
T108	19.3	9.65	2.78	115.93	57.46
T109	22.5	14.8	4.47	89.59	80.69
T11	27.5	14.39	3.83	141.71	101.48
T110	17.1	9.54	3.16	122.3	77.15
T111	18.8	7.34	2.41	70.22	43.74
T112	26.7	15.7	4.05	205.07	75.88
T113	15.3	11.66	3.46	85.82	98.8
T114	23.2	16.02	3.76	187.9	84.44
T115	25.2	11.57	4.21	281.88	77.28
T116	20.2	13.18	3.3	118.34	115.64
T117	23.3	10.71	3.94	134.39	84.45
T118	23.9	7.79	2.97	105.41	66.23
T119	32.1	11.93	5.34	183.85	88.44
T12	19.7	17.87	4.77	286.51	111.55
T120	17.5	9.7	3.56	141.3	86.51
T121	18	7.63	3.13	121.9	67.05
T122	19.2	13.14	4.73	136.55	74.31
T123	23	12.05	3.72	178.81	82.65
T124	26.4	13.26	3.88	181.05	100.28
T125	27.3	11.7	3.52	188.48	58.04
T126	20.8	10.11	3.8	90.69	77.36
T127	26.2	12.52	4.14	149.18	69.98
T128	22.1	12.16	3.61	111.49	63.27
T129	20.6	10.67	3.11	163.47	65.2
T13	21.7	11.9	3.59	218.49	69.88
T130	20.9	12.88	3.55	232.98	69.74
T131	19.3	13.94	2.86	186.09	71.34
T132	20.7	14.76	3.93	252.85	93.46
T133	22.7	9.35	4.1	147.13	63.31
T134	21.7	11.61	3.58	172.83	65.64
T135	23.1	10.98	4	139.32	66.18
T136	17.9	14.12	4.07	83.58	87.48
T137	16.3	10.87	4.58	112	73.63
T138	29.2	12.98	4.61	315.6	71.27
T139	28.3	12.23	4.31	306.13	73.69
T14	19	11.48	3.32	130.31	68.07
T140	30	10.47	3.65	181.37	77.25
T141	27.5	11.91	4.28	236.12	94.76
T142	29.1	12.03	5.07	314.11	101.97
T143	26	11.71	4.76	174.02	91.66
T144	25.8	10.13	4.93	228.54	82.82
T145	28.3	12.23	4.86	235.08	79.69
T146	26.8	14.49	4.95	158.04	87.84
T147	26.9	14.21	3.95	224.91	74.23
T148	16.8	9.12	2.88	85.4	74.27
T149	27	14.26	5.15	344.3	96.6
T15	19.2	8.33	3.72	107.75	66.25
T150	29.3	12.81	4.81	205.1	82.9
T151	24.8	13.39	4.95	142.25	81.11
T152	27.3	13.85	5.06	331.3	75.93
T153	19.5	14.11	4.35	236.06	75.73
T154	23.4	13.24	4	196.66	69.56
T155	22.7	10.56	3.81	149.71	75.67
T156	22.6	13.83	5.03	137.26	77.71
T157	19.3	9.72	3.7	137.66	62.85
T158	20	11.45	4.15	93.98	86.98
T159	19.4	12.04	4.71	150.3	63.45
T16	20.6	12.31	3.07	147.53	78.59
T160	21.5	12.21	4.4	157.11	67.27
T161	20.9	14.06	3.83	111.23	92.5
T162	22.1	9.93	4.59	174.85	73.58
T163	20.8	10.48	3.83	108.77	62.68
T164	33	12.25	3.69	153.85	87.75
T165	17.9	11.2	3.28	97.78	58.8
T166	29.3	14.31	3.88	135.6	84.31
T167	19.7	11.7	3.99	123.87	63.2
T168	20.8	10.32	3.33	142.21	66.86
T169	21.6	9.97	3.28	108.9	63.73
T170	28.8	14.46	3.58	143.3	78.44
T171	21.5	11.85	3.83	94.52	55.9
T172	26.4	13.92	3.45	89.56	102.05
T173	18.6	13.34	2.71	82.38	88.74
T174	20.4	12.25	4.13	194.4	72.67
T175	24	11.42	3.26	117.22	62.21
T176	21.1	10.21	4.18	132.62	76.23
T177	20.6	10.2	2.92	97.75	54.85
T178	33	14.5	3.24	89.59	78.09
T179	26.4	14.58	4.07	154.53	83.65
T18	21.9	10.3	3.49	169.58	66.05
T180	29.1	16.36	4.37	184.22	85.11
T181	28.8	19.81	5.1	192.12	102.12
T182	27.1	14.83	4.64	193.21	99.01
T183	33.2	17.13	4.13	228.65	85.57
T184	22.7	12.26	4.1	106.39	54.92
T185	23.3	12.38	3.45	175.44	80.36
T186	30	13	4.18	333.72	72.46
T187	19.7	12.91	3.65	163.49	65.83
T188	32.4	16.4	4.12	230.8	91.26
T189	21.6	13.07	3.66	217.77	66.92
T19	22.6	10.76	3.88	142.68	73.8
T190	20.7	11.57	3.59	226.61	60.48
T191	19.8	18.34	4.21	69.21	91.11
T192	19.8	11.58	3.04	105.73	54.67
T193	20	15.72	2.97	86.92	94.71
T194	20.2	13.88	2.69	105.03	61.92
T195	18.8	13.6	3.92	160.63	86.33
T196	20.4	11.74	2.67	93.38	72.81
T197	29	14.47	3.6	205.31	67.76
T198	25.3	13.62	3.75	159.1	81.98
T199	25.1	11.82	4.07	160.51	58.11
T20	21.5	10.51	3.3	129.27	58.52
T200	21.7	11.2	4.41	119.14	74.21
T201	26.5	14.09	4.02	156.58	96.91
T202	18.5	11.48	3.13	163.12	64.34
T203	18.3	11.58	3.5	88.55	88.66
T204	18.4	13.65	4.3	193.58	83.19
T205	23.5	10.11	3.64	110.57	73.36
T206	27.1	13.88	4	170.77	93.64
T207	20	14.1	3.44	171.88	70.62
T208	25.3	14.36	3.53	157.29	73.35
T209	21.1	14.79	4.08	189.66	83.77
T21	23.2	11.09	4.13	123.17	80.67
T210	26.8	15.21	4.02	110.78	77.41
T211	17.9	11.51	4.36	156.06	87.01
T212	26.2	12.04	4.17	149.4	67.48
T213	21.1	10.93	3.64	102.14	73.63
T214	26.6	13.22	4.01	314.48	73.32
T215	24.3	13.6	4.17	231.01	82.22
T216	14.5	10.65	4.3	92.94	73.08
T217	22.4	13.16	3.9	138.35	79.47
T218	20.9	13.7	2.93	146.78	67
T219	27.1	10.94	3.87	161.43	83.67
T22	17.8	12.84	3.76	162.13	99.62
T220	18.4	13.36	4.14	110.73	85.13
T221	19.7	8.2	4.03	93.32	59.54
T222	23.2	13.3	4.53	83.4	72.75
T223	21.7	14.67	4.57	82.05	91.18
T224	22	12.16	3.57	108.28	76.45
T225	17.8	12.65	3.69	116.75	92.72
T226	23.4	21.29	4.8	95.85	100.5
T227	28.4	15.51	3.12	104.26	89.72
T228	15.2	13.03	3.16	79.32	73.74
T229	23.2	13.22	6.36	377.24	89.06
T23	23.6	12.4	3.5	208.52	74.9
T230	26.3	15.61	5.81	159.88	103.13
T231	27.8	14.12	4.69	140.29	86.7
T232	28.2	13.04	4.16	147.78	85.22
T233	20.1	9.49	4.29	44.38	81.99
T234	22.6	14.56	5.16	114.18	77.72
T235	22.4	12.81	3.67	79.63	78.38
T236	19.4	8.91	2.58	66.9	64.18
T237	23.3	10.5	3.11	79.62	59.45
T238	19.7	13.34	5.63	174.64	98.59
T239	20.2	15.08	4.45	191.35	77
T24	20.1	8.85	3.85	131.78	80.11
T240	21.7	13.96	4.33	118.75	69.1
T241	19.8	8.65	3.1	101.41	55.76
T242	26.8	14.89	4.17	173.59	92.81
T243	21	14.45	4.27	149.15	86.24
T244	20.6	11.49	2.79	175.58	64.41
T245	27.6	12.04	4.87	185.74	91.71
T246	27.8	13.18	5.05	77.54	101.58
T247	18.2	12.93	3.73	69.03	72.89
T248	18	11.52	4.77	69.1	87.12
T249	24.6	12.76	4.05	77.9	65.79
T25	20.9	12.3	4.6	227.79	79.69
T250	20	9.62	2.35	87.83	68.96
T251	22.7	14.52	5.03	278.56	95.29
T252	22	13.21	5.2	116.89	96.91
T253	23.4	13.94	4.98	123.22	75.35
T254	20.3	15.93	4.76	88.67	96.42
T255	25.3	7.43	3.34	63.44	49.51
T256	17.6	10.94	4.09	64.36	71.52
T257	20.1	15.03	3.93	68.02	81.94
T258	22.9	12.52	3.8	117.31	77.03
T259	21	13.23	4.16	90.84	76.55
T26	22.8	9.82	3.79	172.25	59.4
T260	22.1	12.92	3.79	70.06	54.31
T261	20.2	13.4	4.32	82.67	88.6
T262	30.3	18.47	5.24	155.02	106.67
T263	20.8	10.7	3.16	143.5	63.49
T264	17.1	13.75	3.4	161.68	68.15
T265	20.8	16.79	3.83	83.99	80.73
T266	18.7	18.69	5.28	125.8	89.75
T267	27.3	15.21	4.94	183.95	85.48
T268	13.7	14.08	4.2	92.17	77.18
T269	14.2	11.4	4.76	95.22	57.06
T27	20.4	8.89	3.37	100.04	60.7
T270	16.1	12.43	3.49	108.72	72.71
T271	12.6	21.54	4.64	57.9	92.34
T28	21.2	12.63	4.45	159.92	91.27
T29	19.6	9.23	4.59	169.93	69.61
T30	18.2	10.76	2.87	242.74	56.22
T31	22	12.92	4.29	87.64	87.5
T32	23	11.1	4.1	69.48	98.96
T33	21.1	8.67	2.44	85.73	59.22
T34	21.3	11.17	3.88	131.78	80.51
T35	22.1	11.35	3.59	237.74	68.72
T36	19.1	12.79	3.92	130.46	71.28
T37	14.6	14.56	4.22	144.99	81.36
T38	19.2	11.09	3.37	118.57	73.83
T39	20.1	9.36	3.55	134.73	74.41
T40	17.6	8.07	3.17	117.23	59.31
T41	18.7	9.59	3.4	133.24	80.4
T42	19.1	8.64	2.82	106.21	71.02
T43	19	9.25	3.36	103.07	63.44
T44	22.4	8.16	2.79	100.56	54.29
T45	20.3	12.27	4.65	229.1	81.25
T46	22	11.85	3.82	120.73	70.01
T47	23.1	9.93	3.68	225.5	63.68
T48	18.2	9.24	3.45	90.37	61.09
T49	17.3	10.64	3.42	167.54	79.17
T50	19.2	8.62	2.56	73.03	57.13
T51	18.8	9.82	3.59	126.46	64.99
T52	18.9	12.33	4.34	108.93	84.53
T53	22.3	15.25	4.08	149.29	103.62
T54	24.1	13.13	4.03	225.19	84.49
T55	17.8	8.41	3.6	111.43	73
T56	20.1	10.11	2.77	173.48	66.86
T57	19.8	15.63	4.84	85.42	115.29
T58	23.4	9.88	3.07	124.39	86.41
T59	19.7	11.24	4.24	126.56	62.88
T60	20.4	11.04	3.9	103.17	71.87
T61	19.1	12.39	4.04	79.66	81.96
T62	20	9.97	3.94	140.47	70.08
T63	24.5	8.98	3.12	139.87	66.45
T64	21.1	9.5	3.6	83.22	64.49
T65	21.9	9.12	3.79	99.29	65.92
T66	18.1	9.98	3.88	167.19	76.83
T67	25.4	11.18	3.62	162.31	76.13
T68	20.7	7.9	3.1	143.55	60.44
T69	19.8	10.73	4.14	129.39	79.63
T70	14.8	11.2	4.21	262.97	99.8
T71	20.3	9.05	3.97	78.72	93.11
T72	27.4	10.34	4.44	210.68	72.2
T73	18.4	10.52	4.69	148.94	80.86
T74	22.3	11.48	4.34	123.42	76.71
T75	22.6	13.76	4.09	256.98	78.22
T76	20.2	10.27	4.07	193.64	69.75
T77	21.7	12.42	4.03	151.88	73.07
T78	28.5	13.96	3.64	211.04	76.05
T79	21.5	13.25	4.08	154.52	76.28
T80	21.4	9.91	3.22	84.36	63.64
T81	21.7	12.65	3.96	173.26	68.51
T82	21.2	10.92	3.2	124.62	64.37
T83	20.7	11.38	3.58	116.1	59.45
T84	21	11.87	3.49	222.77	75.16
T85	18.7	10.89	4.18	69.5	92.21
T86	24.4	16.61	4.47	99.37	90.44
T87	18.6	10.57	3.36	152.11	69.06
T88	22.8	12.84	3.28	130.22	60.84
T89	20.8	12.14	3.6	70.7	86.88
T90	17.4	12.97	3.14	123.23	61.39
T91	21.2	10.08	3.54	86.13	70.28
T92	28.6	13.25	3.25	110.06	83.5
T93	29.7	9.92	2.95	109.6	77.94
T94	29.2	11.88	4.04	335.59	83.65
T95	26.4	11.45	3.24	119.42	69.86
T96	31.5	12.78	4.38	245.38	77.68
T97	21.7	17.03	3.59	132.87	85.92
T98	22.8	11.88	3.12	56.93	56.05
T99	20.3	18	4.47	101.89	71.46
