# Supplementary material for: Genome-wide QTL and eQTL mapping reveal genes associated with growth rate trait of the Pacific white shrimp (Litopenaeus vannamei)
Source: BMC Genomics. 2024 Apr 26;25:414. doi: 10.1186/s12864-024-10328-9 (PMC11046935; doi:10.1186/s12864-024-10328-9)
Supplement: Supplementary file 6 — Supplementary Material 6 [file 12864_2024_10328_MOESM6_ESM.xlsx]

## Sheet: 合计
Table S6. Changes in body weight of shrimp after injection of dsRNA.
GeneID		1	2	3	4	5	6	7	8	9	10	11	12	13	14	15	16	17	18	19	20	21	22	23	24	25	26	27	28	29	30	31	32	33	34	35	36	37	38	39	40	41	42	43	44		sum	average	SD
2329_0|path2	initial weight	4.92	5.59	4.53	4.56	6.35	4.22	6.54	8.13	5.77	5.62	4.57	9.04	5.41	4.67	7.15	4.77	5.61	6.25	5.06	5.19	8.39	5.56	5.04	4.62	7.78	7.28	8.7	5.27	8.52	6.42	7.96	6.48	6.73	6.03	5.94	4.81	5.98	7.04	7.45	8.06	6.56	5.78	6.19	5.51		272.05	6.18295	1.28263
	final weight	11.67	10.65	10.57	9.87	7.58	8.29	8.42	8.85	9.38	7.19	7.38	9.17	8.53	9.85	10.42	8.77	9.55	8.07	9.29	10.53	9.59	8.89	9.38	9.24	7.55																					228.68	9.1472	1.10913
	increase	5.49	4.47	4.39	3.69	1.4	2.11	2.24	2.67	3.2	1.01	1.2	2.99	2.35	3.67	4.24	2.59	3.37	1.89	3.11	4.35	3.41	2.71	3.2	3.06	1.37
545_0|path20	initial weight	6.28	6.06	5.32	6.6	5.2	4.66	5.32	6.44	7.55	4.92	5.47	6.96	5.85	6.56	6.09	5.21	7.14	5.96	4.53	4.17	4.09	3.93	6.58	4.23	5.61	6.69	4.8	5.36	4.92	8.45	7.41	4.9	5.27	5.68	6.45	5.33	5.96	5.5	3.64	5.23	5.75	8.77	5.35	6.24		252.43	5.73705	1.10441
	final weight	8.58	9.61	8.72	7.73	7.67	8.58	6.84	6.73	7.57	7.79	6.03	6.78	7.39	8.38	8.62	8.79	8.7	7.85	8.03	9.16	9.26	8.49	7.88	8.57	8.58	8.77																				211.1	8.11923	0.846545
	increase	2.84	3.87	2.98	1.99	1.93	2.84	1.1	0.99	1.83	2.05	0.29	1.04	1.65	2.64	2.88	3.05	2.96	2.11	2.29	3.42	3.52	2.75	2.14	2.83	2.84	3.03
5952_686|path0	initial weight	6.18	6.19	5.22	7.36	6.96	6.74	5.41	7.45	5.33	7.07	7.09	7.74	4.65	7.09	5.45	5.46	5.26	4.74	6.38	7.21	6.51	5.07	5.05	6.84	5.35	5.59	6.44	5.58	5.8	7.29	6.53	4.35	6.35	6.7	7.59	6.28	7.7	7.1	6.51	7.26	4.56	7.28	6.29			269	6.25581	0.94197
	final weight	10.69	10.63	10.71	10.25	5.29	8.56	9.48	8.19	12.79	10.67	9.41	7.2	7.26	9.65	7.71	9.9	7.32	8.48	8.06	8.79	5.97	5.99	6.19	7.01																						206.2	8.59167	1.84216
	increase	4.43	4.37	4.45	3.99	-0.97	2.3	3.22	1.93	6.53	4.41	3.15	0.94	1	3.39	1.45	3.64	1.06	2.22	1.8	2.53	-0.29	-0.27	-0.07	0.75
c10972/f3p0/1885	initial weight	5.16	6.42	5.76	5.81	5.05	5.21	5.1	5.5	7.25	6.42	5.49	5.47	6.07	6.31	5.6	6.2	5.99	5.93	5.75	5.66	5.98	5.93	5.37	4.71	5.83	5.62	5.46	5.78	7	6.19	5.22	5.19	7.05	5.43	5.15	5.81	5.16	5.57	5.57	5.8	7.18	6.62	5.74	5.64		255.15	5.79886	0.578042
	final weight	8.76	5.98	7.28	7.51	9.17	9.61	7.53	5.72	6.36	7.3	6.47	6.62	7.84	6.66	10.37	5.77	7.37	9.01	7.12	7.41	6.1	7.88																								163.84	7.44727	1.24454
	increase	2.96	0.18	1.48	1.71	3.37	3.81	1.73	-0.08	0.56	1.5	0.67	0.82	2.04	0.86	4.57	-0.03	1.57	3.21	1.32	1.61	0.3	2.08
gfp	initial weight	6.24	6.39	7.38	5.5	5.53	7.2	6.54	5.23	5.73	5.25	5.51	7.74	5.77	5.97	5.08	6.14	6.1	5.57	5.29	5.86	5.68	7.56	5.57	5.79	4.53	4.38	5.97	6.12	7.5	7.16	4.85	4.68	8.69	7.34	5.55	5.89	5.68	3.69	4.55	4.64	4.68	6.67	5.01			252.2	5.86512	1.03095
	final weight	7.52	6.89	8.8	8.31	7.47	8.51	10.37	9.81	6.82	10.56	7.76	7.39	8.73	8.95	8.45	8.81	7.21	7.98	7.28	10.85	7.59	11.39	7.1	12.56	6.11	9.44																				222.66	8.56385	1.54685
	increase	1.65	1.02	2.93	2.44	1.6	2.64	4.5	3.94	0.95	4.69	1.89	1.52	2.86	3.08	2.58	2.94	1.34	2.11	1.41	4.98	1.72	5.52	1.23	6.69	0.24	3.57
saline	initial weight	6.01	4.85	5.72	6.48	4.64	5.84	5.35	4.68	4.59	6.48	7.09	5.36	6.62	7.13	5.3	4.83	5.7	6.15	4.89	5.35	7.26	5.54	6.43	5.78	5.13	7.41	6.64	7.14	7.65	5.37	6.4	5.81	6.12	8.99	5.42	5.46	4.34	6.69	5.8	5.74	4.12					242.3	5.90976	0.996329
	final weight	5.9	9.85	8.16	10.89	9.56	8.72	8.61	9.18	11.79	8.05	9.96	10.09	11.63	8.89	7.58	8.9	8.28	9.36	10.15	7.82	5.62	5.98	9.29	8.1	8.45	9.29	8.32	9.2																		247.62	8.84357	1.46317
	increase	-0.01	3.94	2.25	4.98	3.65	2.81	2.7	3.27	5.88	2.14	4.05	4.18	5.72	2.98	1.67	2.99	2.37	3.45	4.24	1.91	-0.29	0.07	3.38	2.19	2.54	3.38	2.41	3.29
[truncated: 4 more columns]
