# Supplementary material for: Genome-wide QTL and eQTL mapping reveal genes associated with growth rate trait of the Pacific white shrimp (Litopenaeus vannamei)
Source: BMC Genomics. 2024 Apr 26;25:414. doi: 10.1186/s12864-024-10328-9 (PMC11046935; doi:10.1186/s12864-024-10328-9)
Supplement: Supplementary file 7 — Supplementary Material 7 [file 12864_2024_10328_MOESM7_ESM.xlsx]

## Sheet: Sheet1
Table S7. The body weight of shrimp and the gene expression level of the c10972/f3p0/1885 gene in two L. vannamei strains.
LV-S				LV-B
No. of shrimp sample	Body weight (g)	gene expression		No. of shrimp sample	Body weight (g)	gene expression
1	9.46	0.1945		1	10.84	0.1996
2	7.43	0.1256		2	13.91	0.2014
3	10.37	0.1862		3	14.35	0.1228
4	11.5	0.1365		4	14.81	0.1836
5	8.32	0.143		5	11.63	0.1473
6	10.05	0.1221		6	11.1	0.1437
7	6.78	0.1231		7	14.86	0.1798
8	7.6	0.0963		8	9.19	0.127
9	10.33	0.1423		9	10.81	0.1134
10	9.17	0.1038		10	8.82	0.0976
11	8.69	0.0976		11	11.94	0.1432
12	13.65	0.1765		12	13.09	0.1765
13	8.65	0.0843		13	13.74	0.116
14	8.98	0.0849		14	13.54	0.1175
15	7.45	0.0741		15	7.63	0.0867
16	7.6	0.0739		16	14.95	0.1467
17	8.83	0.0876		17	14.39	0.1432
18	8.11	0.0987		18	13.7	0.1034
19	11.18	0.1176		19	9.55	0.0904
20	6.59	0.0641		20	17.3	0.243
21	8.44	0.0798		21	9.29	0.0641
22	10.24	0.0971		22	17.13	0.0814
23	10.54	0.0934		23	11.71	0.1145
24	9.58	0.0904		24	13.64	0.1003
25	10.17	0.0972		25	12.82	0.1734
26	6.98	0.0864		26	12.08	0.1432
27	7.85	0.0679		27	10.28	0.1134
28	7.71	0.0691		28	17.95	0.2036
29	7.69	0.0674		29	9.37	0.1114
30	9	0.0975		30	11.29	0.1273
